# Supplementary material for: Clinical Profile of Tuberculum Sellae Meningiomas Based on Scoring System: An Institutional Experience in Indonesia
Source: Cancers (Basel). 2023 Dec 3;15(23):5700. doi: 10.3390/cancers15235700 (PMC10705061; doi:10.3390/cancers15235700)
Supplement: Supplementary file 1 [file cancers-15-05700-s001.zip]

Archive with 1 entries (1 files):
- cancers-2703663-supplementary.pdf
